# Supplementary material for: Effect of an Ulva lactuca Extract on Systemic Antioxidant and Inflammatory Biomarkers in Healthy Adults: A Randomized, Double-Blind, Placebo-Controlled Trial
Source: Nutrients. 2026 Jul 9;18(14):2244. doi: 10.3390/nu18142244 (PMC13415827; doi:10.3390/nu18142244)
Supplement: Supplementary file 1 [file nutrients-18-02244-s001.zip]

Archive with 1 entries (1 files):
- nutrients-4365941-supplementary.xlsx
