# Supplementary material for: Effect of an Ulva lactuca Extract on Systemic Antioxidant and Inflammatory Biomarkers in Healthy Adults: A Randomized, Double-Blind, Placebo-Controlled Trial
Source: Nutrients. 2026 Jul 9;18(14):2244. doi: 10.3390/nu18142244 (PMC13415827; doi:10.3390/nu18142244)
Supplement: Supplementary file 1 [file nutrients-18-02244-s001.zip › nutrients-4365941-supplementary.xlsx]

## Sheet: S1 - Antioxidant PPS
Table S1. Per-protocol antioxidant biomarkers (n=9/arm).
Biomarker	Group	Day 0	Day 28	Δ	p within	p between Δ	p between D28
GSH (ng/mL)	ALX	9.95 ± 1.32	14.44 ± 1.70	+4.49 ± 1.27	<0.0001	<0.0001	<0.0001
	PLB	10.80 ± 1.34	10.10 ± 1.24	−0.70 ± 0.54	0.0046
MDA (nmol/mL)	ALX	33.58 ± 6.06	26.83 ± 4.80	−6.75 ± 2.09	<0.0001	<0.0001	0.0420
	PLB	32.91 ± 6.61	32.77 ± 6.41	−0.14 ± 1.04	0.6894
Catalase (kU/L)	ALX	249.51 ± 63.08	285.49 ± 62.64	+35.98 ± 20.17	0.0007	0.0007	0.2104
	PLB	253.17 ± 33.72	254.16 ± 33.65	+0.98 ± 3.69	0.4479
GPx-1 (µU/mL)	ALX	438.90 ± 84.63	514.26 ± 99.40	+75.36 ± 14.89	<0.0001	<0.0001	0.0858
	PLB	440.31 ± 74.13	436.97 ± 77.70	−3.34 ± 8.05	0.2484
TXN (ng/mL)	ALX	11.28 ± 0.78	9.63 ± 0.65	−1.65 ± 0.49	<0.0001	0.0007	0.0002
	PLB	11.91 ± 1.02	11.48 ± 0.92	−0.43 ± 0.69	0.1032
PPS n=9/arm. ALX=Ulva lactuca; PLB=placebo; Δ=change D0–D28.

## Sheet: S2 - Inflammatory PPS
Table S2. Per-protocol inflammatory biomarkers (n=9/arm).
Biomarker	Group	Day 0	Day 28	Δ	p within	p between Δ	p between D28
CRP (mg/L)	ALX	4.52 ± 0.81	3.51 ± 0.65	−1.01 ± 0.22	<0.0001	<0.0001	0.0097
	PLB	4.32 ± 0.58	4.39 ± 0.63	+0.07 ± 0.07	0.0097
IL-6 (pg/mL)	ALX	15.75 ± 1.32	12.46 ± 1.02	−3.30 ± 0.29	<0.0001	<0.0001	<0.0001
	PLB	15.60 ± 1.10	15.45 ± 0.94	−0.15 ± 0.22	0.0673
IL-1β (pg/mL)	ALX	51.78 ± 5.85	41.92 ± 4.18	−9.86 ± 1.91	<0.0001	<0.0001	0.0018
	PLB	50.72 ± 5.51	50.80 ± 5.64	+0.08 ± 0.38	0.5391
IL-11 (ng/mL)	ALX	58.92 ± 8.00	54.17 ± 8.09	−4.75 ± 1.20	<0.0001	<0.0001	0.0795
	PLB	60.28 ± 4.99	60.14 ± 4.82	−0.15 ± 0.94	0.6527
PPAR-γ (ng/L)	ALX	37.08 ± 4.77	43.39 ± 5.80	+6.31 ± 1.11	<0.0001	<0.0001	0.0424
	PLB	37.83 ± 3.89	38.03 ± 4.31	+0.21 ± 0.49	0.2463
PPS n=9/arm. ALX=Ulva lactuca; PLB=placebo; Δ=change D0–D28.

## Sheet: S3 - Hematology
Table S3. Hematology at Screening, Day 14, Day 28 (ITT, n=10/arm).
Parameter	Group	Screening	Day 14	Day 28	p Scr→D28 within
Hemoglobin (g/dL)	ALX	13.05 ± 1.33	13.03 ± 1.10	13.36 ± 1.04	0.3056
	PLB	12.81 ± 0.87	12.90 ± 0.69	13.40 ± 0.64	0.0233
RBC (mill/cumm)	ALX	4.90 ± 0.47	4.74 ± 0.40	4.71 ± 0.65	0.4257
	PLB	4.97 ± 0.43	4.64 ± 0.34	4.98 ± 0.41	0.9360
Platelets (lakhs/cumm)	ALX	2.75 ± 0.47	2.74 ± 0.64	2.80 ± 0.65	0.8107
	PLB	2.50 ± 0.79	2.83 ± 0.82	2.86 ± 0.77	0.1766
ESR (mm/hr)	ALX	11.35 ± 3.51	11.01 ± 3.46	9.89 ± 2.96	0.0059
	PLB	8.84 ± 1.95	9.28 ± 1.81	8.00 ± 1.60	0.3750
WBC (cells/cumm)	ALX	8699.00 ± 2182.86	8521.80 ± 2008.02	8355.00 ± 1385.74	0.3362
	PLB	7661.00 ± 2202.92	7577.00 ± 2118.49	7742.10 ± 1480.03	0.8159
Neutrophils (%)	ALX	55.80 ± 10.91	58.60 ± 10.37	61.00 ± 10.87	0.2352
	PLB	54.60 ± 13.22	55.40 ± 8.85	58.30 ± 9.84	0.4840
Lymphocytes (%)	ALX	33.60 ± 9.17	32.80 ± 10.22	31.60 ± 9.99	0.6160
	PLB	36.40 ± 11.20	36.70 ± 8.91	34.40 ± 9.30	0.6717
Eosinophils (%)	ALX	3.80 ± 1.23	3.20 ± 0.79	2.90 ± 0.74	0.0578
	PLB	3.20 ± 1.23	2.60 ± 0.70	2.90 ± 0.88	0.5716
Monocytes (%)	ALX	6.80 ± 2.62	5.40 ± 1.35	4.50 ± 1.08	0.0106
	PLB	5.80 ± 2.15	5.30 ± 2.21	4.40 ± 1.07	0.1471
PCV (%)	ALX	42.67 ± 5.90	42.32 ± 5.23	41.95 ± 4.86	0.6251
	PLB	43.44 ± 2.85	42.65 ± 3.54	45.28 ± 3.63	0.1710
MCV (fL)	ALX	86.05 ± 3.55	86.25 ± 3.54	88.19 ± 5.54	0.1331
	PLB	88.10 ± 5.49	87.39 ± 5.24	87.72 ± 2.82	1.0000
MCH (pg)	ALX	27.30 ± 0.83	26.81 ± 0.80	28.96 ± 1.78	0.0169
	PLB	28.32 ± 1.57	27.37 ± 1.15	28.69 ± 1.88	0.9057
MCHC (g/dL)	ALX	33.44 ± 2.12	32.23 ± 1.22	33.33 ± 2.12	0.8398
	PLB	33.34 ± 1.41	32.01 ± 0.99	32.51 ± 1.87	0.2742
All between-group comparisons at each visit p > 0.05 unless noted. p within = paired t-test or Wilcoxon (Scr→D28).

## Sheet: S4 - Biochemistry
Table S4. Biochemistry at Screening, Day 14, Day 28 (ITT, n=10/arm).
Parameter	Group	Screening	Day 14	Day 28	p Scr→D28 within
Total Bilirubin (mg/dL)	ALX	0.46 ± 0.21	0.45 ± 0.19	0.51 ± 0.18	0.3143
	PLB	0.45 ± 0.27	0.45 ± 0.24	0.48 ± 0.25	0.5960
Albumin (g/dL)	ALX	4.18 ± 0.40	4.06 ± 0.46	4.38 ± 0.64	0.2324
	PLB	4.03 ± 0.32	3.97 ± 0.37	4.28 ± 0.46	0.0334
Total Protein (g/dL)	ALX	6.65 ± 1.21	6.78 ± 0.58	6.78 ± 0.61	0.9056
	PLB	6.80 ± 0.38	6.57 ± 0.63	6.47 ± 0.52	0.0315
AST/SGOT (U/L)	ALX	15.75 ± 4.81	15.68 ± 4.30	16.05 ± 4.48	0.3470
	PLB	15.59 ± 2.90	14.95 ± 2.65	15.23 ± 3.15	0.0828
ALP (U/L)	ALX	71.53 ± 19.17	71.47 ± 18.98	71.50 ± 19.48	0.9131
	PLB	78.77 ± 22.17	78.26 ± 22.17	78.90 ± 22.34	0.6973
ALT/SGPT (U/L)	ALX	17.84 ± 6.59	18.19 ± 7.03	18.21 ± 6.54	0.1118
	PLB	17.29 ± 7.16	17.70 ± 9.41	17.55 ± 7.34	0.4316
γ-GTP (U/L)	ALX	20.37 ± 10.84	20.17 ± 10.74	20.31 ± 10.58	0.8567
	PLB	16.18 ± 10.71	16.09 ± 10.44	15.88 ± 10.26	0.3586
Urea (mg/dL)	ALX	24.04 ± 8.48	23.75 ± 8.23	24.18 ± 8.30	0.4276
	PLB	23.59 ± 7.62	23.12 ± 7.45	23.62 ± 7.71	0.9030
Creatinine (mg/dL)	ALX	0.80 ± 0.12	0.72 ± 0.15	0.80 ± 0.19	0.9571
	PLB	0.76 ± 0.13	0.73 ± 0.13	0.80 ± 0.19	0.2159
Uric acid (mg/dL)	ALX	3.98 ± 0.99	3.77 ± 1.03	4.04 ± 1.04	0.6034
	PLB	4.42 ± 0.61	4.25 ± 0.66	4.66 ± 0.66	0.0422
Total cholesterol (mg/dL)	ALX	165.90 ± 9.21	163.29 ± 9.65	161.91 ± 9.38	<0.0001
	PLB	166.08 ± 7.28	165.36 ± 6.96	164.73 ± 6.96	0.0114
Triglycerides (mg/dL)	ALX	102.40 ± 33.12	102.87 ± 31.77	104.56 ± 31.48	0.0134
	PLB	112.54 ± 24.43	112.69 ± 24.75	113.05 ± 24.69	0.1830
HDL (mg/dL)	ALX	46.56 ± 3.54	44.80 ± 3.62	43.52 ± 3.20	0.0020
	PLB	48.48 ± 5.38	48.16 ± 5.54	47.61 ± 5.41	0.0278
LDL (mg/dL)	ALX	98.86 ± 7.14	97.91 ± 7.05	97.48 ± 7.04	0.0058
	PLB	95.10 ± 11.14	94.66 ± 10.82	94.51 ± 11.06	0.1232
Blood glucose (mg/dL)	ALX	86.02 ± 7.27	90.12 ± 6.50	92.35 ± 6.08	<0.0001
	PLB	91.51 ± 7.95	93.92 ± 6.52	91.58 ± 2.44	0.9756
All between-group comparisons at each visit p > 0.05 unless noted. p within = paired t-test or Wilcoxon (Scr→D28).

## Sheet: S5 - Vital Signs
Table S5. Vital signs at Day 0, Day 14, Day 28 (ITT, n=10/arm).
Parameter	Group	Day 0	Day 14	Day 28	p D0→D28 within
SBP (mmHg)	ALX	112.10 ± 3.28	112.70 ± 3.33	112.80 ± 3.79	0.2259
	PLB	112.20 ± 3.74	112.40 ± 4.01	111.50 ± 3.81	0.2091
DBP (mmHg)	ALX	77.10 ± 2.38	76.70 ± 1.89	79.00 ± 3.56	0.0640
	PLB	76.40 ± 1.84	77.90 ± 2.33	77.80 ± 2.90	0.0997
Heart rate (bpm)	ALX	81.30 ± 2.67	82.30 ± 2.41	82.60 ± 2.72	0.0450
	PLB	78.10 ± 3.81	79.30 ± 3.53	80.80 ± 4.61	0.0012
Pulse rate (bpm)	ALX	81.30 ± 2.67	82.30 ± 2.41	82.60 ± 2.72	0.0450
	PLB	78.10 ± 3.81	79.30 ± 3.53	80.90 ± 4.56	0.0007
Resp. rate (/min)	ALX	16.30 ± 0.95	16.20 ± 0.92	16.20 ± 1.40	1.0000
	PLB	16.90 ± 1.10	16.80 ± 0.92	16.60 ± 0.97	0.5414
Temp data (CSR Table 64) not available in extracted text. p within = paired t-test or Wilcoxon (D0→D28).
